# Supplementary material for: Application of Fetal Membranes and Natural Materials for Wound and Tissue Repair
Source: Int J Mol Sci. 2024 Nov 5;25(22):11893. doi: 10.3390/ijms252211893 (PMC11594142; doi:10.3390/ijms252211893)
Supplement: Supplementary file 1 [file ijms-25-11893-s001.zip]

Archive with 1 entries (1 files):
- ijms-3261769-supplementary.pdf
